# Supplementary material for: Marked intestinal trans-differentiation by autoimmune gastritis along with ectopic pancreatic and pulmonary trans-differentiation
Source: J Gastroenterol. 2023 Nov 14;59(2):95–108. doi: 10.1007/s00535-023-02055-x (PMC10810929; doi:10.1007/s00535-023-02055-x)
Supplement: Supplementary file 2 — Supplementary file2 (XLSX 69 KB) [file 535_2023_2055_MOESM2_ESM.xlsx]

## Sheet: Table S1
Supplemental Table 1. Characteristics of cases analyzed for RT-PCR.
Sample name	Mucosal status	Age	Sex	Anti-HP IgG (±)	RUT	Histological diagnosis of HP	PG I (ng/ml)	PG II (ng/ml)	PGI/PGII ratio	Anti-PCA titer	Anti-IF antibody	Gastrin (pg/ml)	Vit. B12 (pg/mL)	Ferritin (ng/mL)
NR-A-05	AIG	66	F	-	NA	NA	3.1	11.4	0.27	>40	+	4933	199	NA
NR-A-06	AIG	66	F	-	NA	NA	8.5	16.9	0.5	>160	-	4569	455	NA
NR-A-07	AIG	65	M	-	NA	NA	6.7	14.5	0.46	>80	+	NA	354	44
SK-A-02	AIG	77	M	-	NA	NA	NA	NA	NA	>20	+	741	50	NA
TD-A-10	AIG	84	F	-	NA	NA	22.9	14.6	1.57	>80	NA	NA	925	NA
TD-A-11	AIG	71	M	-	NA	NA	3.4	4.8	0.71	>10	-	2434	821	146
TD-A-12	AIG	65	M	-	NA	NA	2.6	8.9	0.29	>10	+	NA	757	14
TD-A-13	AIG	56	F	-	NA	NA	NA	NA	NA	>320	-	2581	848	71
TD-A-14	AIG	56	F	-	NA	NA	5.4	7.5	0.72	>80	-	NA	150	31
TD-A-15	AIG	64	M	-	NA	NA	5.9	7.7	0.766234	>160	+	NA	277	43
TS-A-02	AIG	80	M	-	NA	NA	19.4	10.1	1.92	>80	NA	1592	240	NA
TS-A-03	AIG	44	F	-	NA	NA	30	23.2	1.29	>160	NA	1804	424	NA
TS-A-04	AIG	77	M	-	NA	NA	13.4	15.2	0.88	>80	NA	763	322	NA
TS-A-05	AIG	62	M	-	NA	NA	14	19.7	0.71	>80	NA	1556	426	NA
TD-H-04	HPG	70	M	NA	+	NA	NA	NA	NA	NA	NA	NA	NA	NA
TD-H-06	HPG	67	F	+	+	NA	NA	NA	NA	NA	NA	NA	NA	NA
TD-H-10	HPG	63	F	NA	NA	+	18.9	7.3	2.59	NA	NA	NA	NA	NA
TD-H-11	HPG	54	M	+	+	NA	152	60.1	2.53	NA	NA	NA	NA	NA
TD-H-13	HPG	52	M	+	+	NA	42.6	25.1	1.7	NA	NA	NA	NA	NA
TD-H-15	HPG	40	M	+	+	NA	NA	NA	NA	NA	NA	NA	NA	NA
TD-H-16	HPG	73	M	+	+	NA	NA	NA	NA	NA	NA	NA	NA	109
SK-N-01	Normal	33	F	-	NA	NA	NA	NA	NA	NA	NA	NA	NA	NA
TS-N-01	Normal	56	F	-	NA	NA	NA	NA	NA	NA	NA	NA	NA	NA
TS-N-02	Normal	44	F	-	NA	NA	NA	NA	NA	NA	NA	NA	NA	NA
AIG, autoimmne gastritis; HPG, Helicobacter pylori-associated gastritis; RUT, rapid urease test; HpSA, H. pylori stool antigen; PG, pepsinogen; F, female; M, male; PCA, parietal cell antibody; IF, intrinsic factor and NA, not available

## Sheet: Table S2
Supplemental Table 2. Primers for quantitative RT-PCR.
Gene	Forward primer sequence (5' to 3')	Reverse primer sequence (5' to 3')	Annealing temperature (ºC)
PNLIP	GAGTGGGAGCATCCAAGATT	GAGCAGAACTTCCTCCCTGA	60
CEL	ACCGAGATTGCCCTAGCC	CCACCCATTTGGGGTAGAC	60
CTRB1	CTCCTGCTTCTCCCTTGTGG	CCATTCACGATCCTGGACA	60
CTRC	TCAATCCCCAGAAACAATCC	ACTAACCCTGTCTGGCCTCA	60
PNLIPRP1	CCACCAAGATCACTGTGCAA	GAGCTTAGCAGGGCGTGAG	60
NKX2-1/TFF1	ACCAGGACACCATGAGGAAC	CCCATGAAGCGGGAGATG	60
SFTPB	GTCCAGCCCTCTCCAGTGTA	GGTCACCATGGTCCCAGA	60
SFTPC	AACGCCTTCTTATCGTGGTG	CTCCAGAACCATCTCCGTGT	63
GAPDH	AGGTGAAGGTCGGAGTCAACG	AGGGGTCATTGATGGCAACA	58

## Sheet: Table S3
Supplemental Table 3. Characteristics of cases analyzed for comprehensive gene expression analyses.
Group set	AIG	HPG	Normal (N)	P value
	(n = 14)	(n = 13)	(n = 9)	AIG vs HPG	AIG vs N	HPG vs N
Age	68.4 ± 11.4	68.7 ± 10.9	60.8 ± 12.2	0.94	0.15	0.13
(mean ± SD)
Gender	09:05:00	10:03:00	06:03:00	0.55	0.91	0.62
(Male : Female)
H. pylori antibody	< 3	> 10	< 3
Gastrin	4055 ± 2928	NA	NA
(pg / ml)
PCA	>10	NA	NA
(RU / ml)
AIG, autoimmne gastritis; HPG, Helicobacter pylori-associated gastritis; PCA, antiparietal cell antibody and NA, not available
AIG, autoimmne gastritis; HPG, Helicobacter pylori-associated gastritis; PG, pepsinogen; F, female; M, male; APCA, antiparietal cell antibody; IF, intrinsic factor; and NA, not available

## Sheet: Table S4
Supplemental Table 4. Top 50 genes upregulated in the AIG samples, compared to normal samples. (P values < 0.05)
Gene symbol	Fold change	P value	Promoter CpG island
OLFM4	12.5922	1.60929e-07	no
FABP1	11.8377	1.94949e-06	no
APOA4	11.2202	9.01798e-09	no
RBP2	10.9812	1.64609e-07	no
APOC3	10.3697	1.81634e-09	no
DEFA5	10.0885	1.95586e-08	no
CLCA1	10.0826	8.23469e-09	no
CHP2	9.96383	9.66398e-08	yes
ZG16	9.31818	8.61632e-08	no
DEFA6	9.28021	1.0815e-08	no
CCL25	9.21395	7.99488e-09	no
ANPEP	9.08454	1.01666e-07	yes
MTTP	9.06404	6.6348e-08	no
GBA3	9.00211	4.79937e-08	no
SI	8.9633	2.04222e-08	no
MS4A10	8.87379	6.8863e-09	no
C17orf78	8.72245	6.11643e-08	no
MUC17	8.61184	4.06537e-08	no
SPINK4	8.44548	7.38531e-08	no
SLC2A5	8.25641	6.17343e-09	no
UGT2B7	8.15586	2.02648e-10	no
SLC39A5	8.03568	7.8962e-09	no
OTC	7.9824	3.54703e-08	no
APOB	7.92658	1.51893e-08	yes
ABCG8	7.89392	1.45745e-09	no
GPA33	7.87493	2.51513e-07	no
REG1B	7.835	4.75421e-06	no
ABCG5	7.82737	4.4089e-10	no
C3orf85	7.82266	1.08023e-07	no
MEP1A	7.77222	2.62686e-09	no
C11orf86	7.62911	4.83397e-07	no
SLC51A	7.54712	3.97609e-09	no
ADH4	7.43513	1.41958e-06	no
ERICH4	7.37372	1.23103e-08	no
HKDC1	7.3578	3.02083e-07	no
SLC6A4	7.30113	2.18735e-10	yes
TRIM15	7.24612	2.73812e-08	no
REG3G	7.24286	7.8315e-08	no
LRRC19	7.19368	3.45216e-09	no
CDX2	7.17288	2.01717e-09	yes
DMBT1	7.11883	2.5518e-07	no
MEP1B	7.0848	2.32246e-08	no
GIP	7.05178	6.11234e-08	no
CCL20	6.97317	4.35931e-11	no
C6orf58	6.92233	1.67105e-09	no
XDH	6.82628	6.71023e-10	no
SLC17A4	6.78165	4.46203e-08	no
REG4	6.73817	1.01117e-08	no
CPS1	6.71526	7.11456e-08	no
CDH17	6.70717	7.11456e-08	no
AIG, autoimmne gastritis

## Sheet: Table S5
Supplemental Table 5. Top 50 genes downregulated in the AIG samples, compared to normal samples. (P values < 0.05)
Gene symbol	Fold change	P value	Promoter CpG island
ATP4A	-12.2164	8.78864e-10	no
CKM	-10.7109	1.25729e-15	no
CHIA	-10.416	3.12896e-13	no
LOC105369881	-9.74675	1.02166e-11	no
ATP4B	-9.65757	1.03621e-08	no
ETNPPL	-9.19146	6.92164e-26	yes
LOC105377731	-8.85221	1.75414e-11	no
SSC5D	-8.80939	7.12832e-13	no
LOC100507464	-8.76842	1.08481e-10	no
FGG	-8.54481	5.18724e-16	no
DRD5	-8.52521	1.29995e-15	yes
KCNK2	-8.46867	2.10274e-17	no
LINC00871	-8.3796	1.45471e-11	no
THOC6	-8.35176	9.37944e-16	yes
LOC105373012	-8.282	4.99972e-11	no
CBLIF	-8.25746	1.9154e-09	no
lnc-RP11-116D17.1.1-6	-8.24234	6.75765e-14	NA
lnc-NIPBL-1	-7.97923	1.57384e-12	NA
COL2A1	-7.84148	3.46717e-17	yes
lnc-RBM28-1	-7.68026	8.68193e-14	NA
GDF5	-7.66774	1.25214e-11	no
PABPC1L2B	-7.63999	7.38213e-13	yes
LRRC3	-7.59072	1.52346e-11	no
NXF4	-7.58816	1.38823e-08	no
lnc-RBM12B-2	-7.57365	2.59787e-15	NA
lnc-AMFR-1	-7.47678	1.09195e-12	NA
LOC105369362	-7.44202	2.79903e-12	NA
PARD3-AS1	-7.44009	9.32977e-11	yes
LINC02416	-7.43851	1.59232e-09	no
lnc-EDAR-5	-7.41651	2.53974e-10	NA
LINC02078	-7.38865	5.85777e-12	no
MST1L	-7.38096	1.5377e-10	no
TMEM184A	-7.34334	2.90618e-09	no
lnc-MEIS2-3	-7.32999	2.23104e-11	NA
CLEC12B	-7.32813	3.71538e-14	no
lnc-SLC7A6OS-1	-7.32381	1.21244e-14	NA
PTCSC2	-7.28723	5.21953e-15	yes
lnc-AC016722.2.1-2	-7.23149	3.85197e-13	NA
EGFR	-7.21368	4.63218e-16	yes
LOC105370664	-7.21245	3.6373e-10	no
TMEM37	-7.16772	1.14056e-13	yes
PTGER3	-7.12957	1.32514e-16	yes
TRIM50	-7.07941	6.87119e-11	yes
KIF17	-7.03166	1.75607e-15	yes
LINC02468	-7.03138	1.77021e-10	no
SUN5	-7.02298	4.40961e-11	no
LOC102724948	-6.9925	1.94956e-17	no
SSPO	-6.97413	4.25657e-14	no
BCL2L11	-6.95231	4.25657e-14	yes
AQP4	-6.94676	4.25657e-14	no
AIG, autoimmne gastritis; NA, not available

## Sheet: Table S6
Supplemental Table 6. Top 50 genes upregulated in the HPG samples, compared to normal samples. (P values < 0.05)
Gene symbol	Fold change	P value
OLFM4	10.489	4.57161e-07
C6orf58	8.11544	2.92555e-10
FABP1	7.86714	0.000364933
REG3G	7.70645	1.91176e-08
MMP12	7.37023	6.95753e-12
CCL20	7.07197	7.9197e-16
MUC17	7.05619	7.04087e-06
REG3A	7.02361	1.03196e-08
LCN2	6.8238	1.10859e-06
LY6D	6.80865	6.61104e-11
MMP7	6.67956	2.42071e-10
MUC4	6.38894	2.11206e-12
UBD	6.34997	3.1891e-09
TRIM15	6.27412	2.01197e-07
C11orf86	6.24396	1.30739e-05
MIA	6.14038	1.04748e-12
SAA2	5.99181	7.23585e-09
CCL18	5.9755	3.49495e-08
HKDC1	5.88999	1.06048e-05
GPA33	5.87931	6.55101e-05
VNN1	5.85544	7.08737e-08
CXCL1	5.7656	4.68763e-11
SLC6A14	5.76363	6.63435e-11
ANPEP	5.66064	0.00150605
FDCSP	5.61356	3.05924e-05
BPIFB1	5.60958	8.46981e-07
CLCA1	5.58419	0.00435371
PI3	5.56984	1.67665e-07
NEURL3	5.45074	6.61767e-14
DMBT1	5.40812	0.000470668
DEFA5	5.39506	0.00660496
OTC	5.36555	0.000290937
GBA3	5.35276	0.00139688
PLEKHS1	5.3462	3.91913e-08
SPINK4	5.34318	0.000939939
RBP2	5.33111	0.0104409
REG4	5.31591	0.000109057
CHI3L1	5.30877	1.25434e-08
SLC2A5	5.29294	0.000112954
REG1B	5.28985	0.00559274
TCL1A	5.22517	2.11011e-06
KYNU	5.22093	6.25904e-09
CR2	5.15615	4.04845e-08
CFI	5.15156	5.80272e-12
DEFA6	5.12982	0.00897306
SERPINA3	5.10661	4.18723e-08
APOA4	5.08243	0.0152768
CHP2	5.0679	0.0131363
DEFB4A	5.03317	3.78263e-06
LAIR2	5.01626	1.96551e-09
HPG, Helicobacter pylori-associated gastritis

## Sheet: Table S7
Supplemental Table 7. Top 50 genes downregulated in the HPG samples, compared to normal samples. (P values < 0.05)
Gene symbol	Fold change	P value
LOC105369881	-7.27859	5.74454e-06
THOC6	-6.89463	4.09979e-09
SSC5D	-6.77354	7.84936e-07
KCNK2	-6.74388	6.76092e-08
COL2A1	-6.63804	2.11206e-06
CHIA	-6.62804	3.43763e-05
LOC100507464	-6.51797	6.07377e-06
LOC105373012	-6.26557	4.53389e-06
lnc-RP11-116D17.1.1-6	-6.18607	2.1759e-07
CKM	-6.165	1.24749e-06
LOC105377731	-6.10814	1.70856e-05
EGFR	-6.09892	1.14076e-07
LINC00871	-6.05394	7.11071e-06
LINC02078	-5.8692	4.04445e-08
lnc-NIPBL-1	-5.82015	1.52588e-06
SSPO	-5.73816	1.80089e-08
CELA3A	-5.70685	2.88499e-09
lnc-AMFR-1	-5.61899	1.68444e-06
lnc-RBM12B-2	-5.59027	3.24775e-07
GDF5	-5.5679	5.82098e-06
lnc-SLC7A6OS-1	-5.56263	2.28313e-06
PABPC1L2B	-5.50692	4.27704e-06
LOC102724948	-5.50198	3.49543e-07
lnc-RBM28-1	-5.50076	1.12104e-06
lnc-CD83-2	-5.45299	5.4157e-07
lnc-AC016722.2.1-2	-5.42908	4.45342e-06
FGG	-5.42318	1.50298e-05
TMEM37	-5.42113	6.54435e-06
EPHA5-AS1	-5.41753	4.31571e-11
CELA3B	-5.39852	5.10866e-08
PARD3-AS1	-5.38209	3.15789e-07
LRRC3	-5.35576	1.4618e-05
CLEC12B	-5.3351	1.86935e-06
LOC105369362	-5.32645	3.64686e-06
POU6F2-AS1	-5.30631	2.54144e-07
KIF17	-5.29957	1.1787e-07
lnc-EDAR-5	-5.26689	3.72681e-06
LINC01503	-5.26092	7.4952e-07
CSH1	-5.24289	2.95379e-08
LINC02416	-5.23916	3.34808e-06
PTCSC2	-5.23553	1.25014e-06
ZMIZ1	-5.20724	4.71424e-08
NXF4	-5.19444	2.16542e-05
MST1L	-5.19058	2.51463e-05
lnc-RBM11-2	-5.19	1.63118e-07
lnc-MEIS2-3	-5.18848	3.18229e-07
LOC105370664	-5.18286	1.09538e-06
WI2-87327B8.2	-5.18126	2.8213e-09
LOC105377541	-5.16373	2.12251e-06
lnc-CTH-3	-5.12456	2.8213e-09
HPG, Helicobacter pylori-associated gastritis

## Sheet: Table S8
Supplemental Table 8. Top 25 small intestine-specific genes and their expression levels in small intestine, derived from the GTEx database.
Gene symbol	TPM
DEFA5	6976.77
DEFA6	3025.77
REG3A	1826.26
PHGR1	1286.69
OLFM4	956.938
JCHAIN	695.718
KRT19	687.662
ANPEP	633.998
PLA2G2A	608.369
LGALS4	604.984
GUCA2A	484.135
KRT8	377.161
TSPAN8	315.635
EPCAM	309.335
CLCA1	303.103
FABP6	275.042
TMEM176B	270.404
DPEP1	229.854
KRT20	224.723
PRAP1	219.295
CDHR5	217.452
PRR13	209.912
ADAMDEC1	198.605
APOA4	187.429
SPINK4	186.06
TPM, transcripts per million

## Sheet: Table S9
Supplemental Table 9. Top 25 stomach-specific genes and their expression levels in stomach, derived from the GTEx database.
Gene symbol	TPM
PGC	36440.1
LIPF	28812.8
PGA3	2599.67
GKN1	1514.92
PSCA	1261.38
ATP4A	1206.25
ATP4B	1162.26
TFF2	1030.66
TFF1	988.513
CA9	480.982
CYSTM1	465.866
CLDN18	391.23
VSIG2	369.5
MUC1	362.544
ALDH1A1	349.732
MUC6	332.9
CXCL17	311.265
KCNE2	306.832
CA2	273.646
AGR2	255.501
ANXA10	250.076
CTSE	207.306
AKR7A3	204.439
SST	202.994
AKR1B10	190.616
TPM, transcripts per million

## Sheet: Table S10
Supplemental Table 10. Top 25 AIG-specific genes.
Gene symbol	Average signal intensity (Log2)
	AIG	HPG	Normal
CTRB1	5.49339	2.23637	1.84346
CEL	5.53201	2.71002	1.96421
FAM234A	7.02812	4.5329	3.57552
SFTPB	5.46707	2.12596	2.03398
CTRC	5.57055	2.4967	2.31422
PAX6	6.14576	3.91188	3.17709
SFTPC	7.3684	3.37847	4.4162
CPO	6.5024	3.54711	3.55346
SHBG	4.98543	2.97273	2.13973
DEFB131B	5.97076	4.14598	3.16705
FREM1	6.25926	4.56434	3.57015
PNLIPRP1	4.5991	1.72884	2.00174
NKX2-1	4.05117	1.54784	1.49812
ONECUT1	5.16241	3.19967	2.61989
SLC2A7	4.05351	2.49824	1.5352
ANKFN1	4.65852	2.99928	2.15254
PNLIP	6.18823	1.71419	3.80117
SYNPR	5.78571	4.21452	3.42549
PAPPA2	4.03122	2.27324	1.67906
FEV	5.32921	3.70406	3.01476
MSLN	5.97089	3.94307	3.6595
NKX6-2	6.20677	4.44435	3.93711
DNAJB7	4.0641	2.63046	1.82244
TMIGD1	3.996	2.18206	1.76
MRO	5.08519	3.51963	2.85051
AIG, autoimmne gastritis

[truncated: 6 more sheets: Table S11, Table S12, Table S13, Table S14, Table S15, Table S16]
